# Supplementary material for: Flublok Quadrivalent Vaccine Adjuvanted with R-DOTAP Elicits a Robust and Multifunctional CD4 T Cell Response That Is of Greater Magnitude and Functional Diversity Than Conventional Adjuvant Systems
Source: Vaccines (Basel). 2024 Mar 7;12(3):281. doi: 10.3390/vaccines12030281 (PMC10975948; doi:10.3390/vaccines12030281)
Supplement: Supplementary file 1 [file vaccines-12-00281-s001.zip]

Archive with 1 entries (1 files):
- vaccines-2876902-supplementary.pdf
